# Supplementary material for: Reduction in mitochondrial iron alleviates cardiac damage during injury
Source: EMBO Mol Med. 2016 Feb 19;8(3):247–67. doi: 10.15252/emmm.201505748 (PMC4772952; doi:10.15252/emmm.201505748)
Supplement: Supplementary file 2 — Source Data for Appendix [file EMMM-8-247-s002.zip]

Archive with 4 entries (3 files):
- Source_data_ appendix_figures/
- Source_data_ appendix_figures/Source_data_for_ appendix_figure_S1.pptx
- Source_data_ appendix_figures/Source_data_for_ appendix_figure_S6.pptx
- Source_data_ appendix_figures/Source_data_for_appendix_figure_S3.pptx
